# Supplementary material for: A Portable Biodevice to Monitor Salivary Conductivity for the Rapid Assessment of Fluid Status
Source: J Pers Med. 2021 Jun 19;11(6):577. doi: 10.3390/jpm11060577 (PMC8235451; doi:10.3390/jpm11060577)
Supplement: Supplementary file 1 [file jpm-11-00577-s001.zip]

Archive with 1 entries (1 files):
- jpm-1251504-supplementary.pdf
